# Supplementary material for: MUBII-TB-DB: a database of mutations associated with antibiotic resistance in Mycobacterium tuberculosis
Source: BMC Bioinformatics. 2014 Apr 14;15:107. doi: 10.1186/1471-2105-15-107 (PMC4021062; doi:10.1186/1471-2105-15-107)
Supplement: Additional file 1 — Mutation database references spreadsheet. [file 1471-2105-15-107-S1.xlsx]

## Sheet: RPOB
Nucleotide	Codon H37Rv	Confidence	Primary reference	doi/PMID
G508T	V170F		Heep M AAC 2000	10.1128/AAC.44.4.1075-1077.2000
C857T	A286V		Taniguchi H FEMS Micro 1996	PMID: 8870258
G1226T	Q409H		Cavusoglu C JCM 2002	10.1128/JCM.40.12.4435-4438.2002
A1268C	E423A		Schilke K IntJTubLungDis 1999	PMID: 10423225
C1272G	F424L		Heym B Lancet 1994	10.1016/S0140-6736(94)91338-2
C1272A	F424L		Stavrum R PlosOne 2009	10.1371/journal.pone.0004540
T1271C	F424S		Wang Q JProtRes 2007	10.1021/pr070242z
G1276A	G426S		Bahrmand AR JCM 2009	10.1128/JCM.r00548-09
G1277A	G426D		Kim BJ JCM 1997	PMID: 9003625
GC1277AT	G426D		Bahrmand AR JCM 2009
CGGCAC1275-	GT426-	#	Bahrmand AR JCM 2009
GGCACC1276-	GT426-	#	Bahrmand AR JCM 2009
AC1279CA	T427H		Bahrmand AR JCM 2009
A1279C	T427P		Bahrmand AR JCM 2009
A1279G	T427A		Bahrmand AR JCM 2009
C1280G	T427S		Mani C JCM 2001	10.1128/JCM.39.8.2987-2990.2001
ACC1279GCT	T427S		Matsiota-Bernard P JCM 1998	PMID: 9431913
AGC1282CAG	S428Q		Zenteno-Cuevas R MemInstOswaldCruz 2009	PMID: 19547874
G1283C	S428T		Williams D AAC 1994	10.1128/AAC.38.10.2380
C1284G	S428R		Sekiguchi J JCM 2007 Jan	10.1128/JCM.00750-06
C1285A	Q429K		Zenteno-Cuevas R MemInstOswaldCruz 2009
G1287C	Q429H		Sajduda A JCM 2004	10.1128/JCM.42.6.2425-2431.2004
T1289C	L430P	High confidence	Kapur V JCM 1994	PMID: 8027320
T1289G	L430R		Kapur V JCM 1994
C1288G	L430V		Siddiqi N AAC 2002	10.1128/AAC.46.2.443-450.2002
G1292C	S431T		Kapur V JCM 1994
G1292T	S431I		Sajduda A JCM 2004
A1291C	S431R		Sajduda A JCM 2004
A1291G	S431G		Chan RCY JAC 2007	10.1093/jac/dkm054
C1294T	Q432-	STOP codon created	Bahrmand AR JCM 2009
CAA1294AAT	Q432N	#never find by BIMI	Bahrmand AR JCM 2009
A1295T	Q432L	High confidence	Kapur V JCM 1994
C1294A	Q432K	Not found alone up to now	Kapur V JCM 1994
C1294G	Q432E		Prammananan T CMI 2008	10.1111/j.1469-0691.2008.01951.x
A1295C	Q432P		Kim BJ JCM 1997
A1296C	Q432H		Valim A JCM 2000	PMID: 10921994
A1296T	Q432N	Not found alone up to now	Bahrmand AR JCM 2009
A1295G	Q432R		Bahrmand AR JCM 2010
+1294TTC	+432F		Kapur V JCM 1994
+1294TTCATG	+432FM	#	Kapur V JCM 1994
CAATTC1294-	QE432-		Kapur V JCM 1995
AATTCATGG1295-	QFM432H		Kapur V JCM 1996
TTC1296-	F433-		Valim A JCM 2000
C1299G	F433L		Taniguchi H FEMS Micro 1996
T1297G	F433V		Valim A JCM 2000
+1297CGG	+433R		Cavusoglu C JCM 2002
CAT1299-	FM433L		Lipin MY CMI 2007	10.1111/j.1469-0691.2007.01711.x
TTCATGGAC1297-	FMD433-		Valim A JCM 2000
CATGGACCAGAA1299-	MDQN434-		Valim A JCM 2000
ATGGACCAGAAC1300-	MDQN434-		Valim A JCM 2000
+1300TTC	+434F		Hillemann D Int J Tuberc Lung Dis 2005	PMID: 16229229
G1302T	M434I		Sajduda A JCM 2004
G1302A	M434I		Sajduda A JCM 2005
G1303A	D435N		Schilke K IntJTubLungDis 1999
G1303C	D435H		Bahrmand AR JCM 2009
A1304T	D435V	High confidence	Kapur V JCM 1994
C1305G	D435E		Kapur V JCM 1994
A1304G	D435G		Hillemann D Int J Tuberc Lung Dis 2005
A1304C	D435A		Hillemann D Int J Tuberc Lung Dis 2006
AC1304TG	D435V		Sajduda A JCM 2004
G1303T	D435Y		Kapur V JCM 1994
GA1303TT	D435F		Hillemann D Int J Tuberc Lung Dis 2005
GACCAG1303-	DQ435-	#	Kapur V JCM 1994
G1308C	Q436H		Xueqiong W MolBiotech 2009	PMID: 18600483
CAG1306-	Q436-		Mani C JCM 2001
A1307T	Q436L		Sajduda A JCM 2004
CAGAAC1306-	QN436-		Hillemann D AAC 2005	10.1128/AAC.49.3.1229-1231.2005
GAACAA1308-	QNN436H		Kapur V JCM 1994
A1309T	N437Y		Wang Q JProtRes 2007
A1310C	N437T		Siddiqi N AAC 2002
A1310T	N437I		Hillemann D AAC 2005
A1309C	N437H		Kim BJ JCM 1997
A1309G	N437D		Chan RCY JAC 2007
C1314G	N438K		Bahrmand AR JCM 2009
AAC1312-	N438-		Heym B Lancet 1994
C1318A	L440M		Heym B Lancet 1995
T1319C	L440P		Taniguchi H FEMS Micro 1996
C1322T	S441L	High confidence	Bodmer T JAC 1995	10.1093/jac/35.2.345
TC1321CA	S441Q		Yuen LK JCM 1999	PMID: 10565894
C1322G	S441W		El Baghdadi J IJTLD 2003	PMID: 12870687
G1324T	G442W		Pozzi G JCM 1999	PMID: 10074552
G1325C	G442A		Bahrmand AR JCM 2009
T1328G	L443W		Valim A JCM 2000
T1328C	L443S		Zenteno-Cuevas R MemInstOswaldCruz 2009
A1330C	T444P		Valim A JCM 2000
C1331T	T444I		Pozzi G JCM 1999
CA1333TT	H445F		Bahrmand AR JCM 2009
C1333A	H445N	High confidence	Ramaswamy SV J Med Micro 2004	10.1099/jmm.0.05343-0
C1333G	H445D	High confidence	Kapur V JCM 1994
C1333T	H445Y	High confidence	Kapur V JCM 1994
A1334C	H445T		Kapur V JCM 1995
A1334G	H445S		Prammananan T CMI 2008
CA1333GG	H445G		Prammananan T CMI 2009
A1334G	H445R	High confidence	Kim BJ JCM 1997
A1334C	H445P		Bodmer T JAC 1995
AC1334TG	H445L		Valim A JCM 2000
A1334T	H445L		Sheng J JApplMicro 2008	10.1111/j.1365-2672.2008.03815.x
C1335A	H445Q		Kapur V JCM 1994
C1335G	H445Q		Bodmer T JAC 1995
G1338T	K446N		Siddiqi N AAC 2002
AAG1336-	K446-		Valim A JCM 2000
A1336C	K446Q		Williams D AAC 1994	10.1128/AAC.38.10.2380
G1340A	R447H		Siddiqi N AAC 2002
G1340C	R447P		Siddiqi N AAC 2002
GC1340CT	R447P		Zenteno-Cuevas R MemInstOswaldCruz 2009
C1370A	L457STOP		Wang Q JProtRes 2007
TC1348CA	S450Q		Wang Q JProtRes 2008
C1349T	S450L	High confidence	Donabella V Am J Respir Cell Mol Biol 1994	10.1165/ajrcmb.11.6.7946393
C1349G	S450W	High confidence	Bodmer T JAC 1995
CG1349AT	S450Y	High confidence	Bodmer T JAC 1995
CG1349TT	S450F		Hillemann D AAC 2005
C1349G	S450C		Hillemann D AAC 2006
T1355C	L452P	High confidence	Moghazeh SL AAC 1996	PMID: 8913484
TG1355CT	L452P	High confidence	Valim A JCM 2000
C1360T	P454S		Tracevska T JCM 2002	10.1128/JCM.40.10.3789-3792.2002
C1361A	P454H		Prammananan T CMI 2008
T1370C	L457P		Wang Q JProtRes 2007
A1379G	E460G		Prammananan T CMI 2008
G1380T	E460G		Pozzi G JCM 1999
C1390A	L464M		Aslan G JpnJInfectDis 2008	PMID: 18653964
T1414G	S472A		Pozzi G JCM 1999
A1438G	I480V		Ramaswamy SV J Med Micro 2004
T1439C	I480T		Heep M JCM 2001	10.1128/JCM.39.1.107-110.2001
A1442G	E481G		Hauck Y JAC 2009	10.1093/jac/dkp204
C1468G	L490V		Heep M JCM 2001
A1471T	I491F		Yuen LK JCM 1999
C1478T	S493L		Chan RCY JAC 2007
T1621G	S541A		Prammananan T CMI 2008
C1654T	R552C		Heep M JCM 2001
G1776T	E592D		Heep M JCM 2001

## Sheet: PNCA
Nucleotide	Codon H37Rv	Confidence	Primary reference	doi/PMID
T-12G			Marttila HJ AAC 1999	PMID: 10390239
A-11C			Scorpio A AAC 1997	PMID: 9055989
A-11G		High Confidence	Sreevatsan S AAC 1997	PMID: 9056006
T-7C			Morlock GP AAC 2000	10.1128/AAC.44.12.3298-3301.2000
ATGCGGGC1-	1 Frameshift		Hou L Epi Infect 2000	PMID: 10813147
ATGCGGGCGTT1-	1 Frameshift		Scorpio A AAC 1997
T2C	M1T		Portugal I AAC 2004	PMID: 10449496
G3T	M1I		Lee KW J Korean Med Sci 2001	PMID: 11641519
G7C	A3P	High Confidence	Lemaitre N AAC 1999	PMID: 10390238
C8A	A3E		Sekiguchi JI JCM 2007	10.1128/JCM.00352-07
T11G	L4W		Lee KW J Korean Med Sci 2001
T11C	L4S		Morlock GP AAC 2000
T14G	I5S		Scorpio A AAC 1997
A16C	I6L		Casali N Genome Research 2012	10.1101/gr.128678.111
G19A	V7I		Escalante P TuberLung Dis 1998	PMID: 10645449
G19T	V7F		Escalante P TuberLung Dis 1998
T20G	V7G		Hirano TLD 1997	PMID: 9692180
T20A	V7D		Lee KW J Korean Med Sci 2001
G22T	D8Y		Marttila HJ AAC 1999
A23G	D8G		Lee KW J Korean Med Sci 2001
C24G	D8E		Scorpio A AAC 1997
T26C	V9A		Lee KW J Korean Med Sci 2001
T26G	V9G		Lee KW J Korean Med Sci 2001
G25T	V9L		Louw GE Int J Tuberc Lung Dis 2006	PMID: 16848344
GT25TC	V9S		Chan RCY JAC 2007	10.1093/jac/dkm054
C28-	10 Frameshift		Scorpio A AAC 1997
C28A	Q10K		Marttila HJ AAC 1999
C28T	Q10STOP		Marttila HJ AAC 1999
A29G	Q10R		Cheng SJ AAC 2000	10.1128/AAC.44.3.528-532.2000
A29C	Q10P		Hirano TLD 1998
AG29CA	Q10P	High Confidence	Morlock GP AAC 2000
G34A	D12N		Scorpio A AAC 1997
A35C	D12A		Scorpio A AAC 1997
T38C	F13S	High Confidence	Lemaitre N AAC 1999
T40C	C14R		Scorpio A AAC 1997
G41A	C14Y	High Confidence	Lee KW J Korean Med Sci 2001
G47-	16 Frameshift		Chan RCY JAC 2007
G50A	G17D		Hirano TLD 1998
G50T	G17V	High Confidence	Chan RCY JAC 2007
+52GG	Frameshift		Cheng SJ AAC 2000
T56G	L19R		Chan RCY JAC 2007
T56C	L19P		Sreevatsan S AAC 1997
T62G	V21G	High Confidence	Chan RCY JAC 2007
A64-	22 Frameshift	High Confidence	Chan RCY JAC 2007
C59-	20 Frameshift		Hou L Epi Infect 2000
GT68TC	G23V		Lee KW J Korean Med Sci 2001
G70-	24 Frameshift		Sreevatsan S AAC 1997
G71-	24 Frameshift		Hou L Epi Infect 2000
CC74AA	A25E		Lee KW J Korean Med Sci 2001
C77G	A26G		Scorpio A AAC 1997
C84-	28 Frameshift		Marttila HJ AAC 1999
C83A	A28D		Lee KW J Korean Med Sci 2001
GCCATCAGCGACTACCTGGCCGAA88-	Frameshift		Hannan MM JCM 2001	10.1128/JCM.39.2.647-650.2001
GACTACCATCACGTCGTGGCAACCAAGGACTTC118-	Frameshift		Scorpio A AAC 1997
+100T	34 Frameshift		Scorpio A AAC 1997
A101C	Y34S		Hirano TLD 1998
T104G	L35R	High Confidence	Louw GE Int J Tuberc Lung Dis 2006
G109T	E37-	High Confidence	Louw GE Int J Tuberc Lung Dis 2006
GG109TA	E37-	STOP CODON	Louw GE Int J Tuberc Lung Dis 2006
-106NNNNNNNNNNNNNNNNNNNNNNNNNNNNNNNNNNNNNNNNNNNNNNNNNNNNNNNNNNNNNNNNNNNNNNNNNNNNNNNNNNNNNNNNNNNNNNNNNNNNNNNNNNNNNNNNNNNNNNNNNNNNNNNNNNNNNNNNNNNNNNNNNNNNNNNNNNNNNNNNNNNNNNNN	Frame/TRUNC	del 5.3kb	Morlock GP AAC 2000
T121C	Y41H		Hou L Epi Infect 2000
C123A	Y41STOP		Hirano TLD 1998
C123G	Y41STOP		Sreevatsan S AAC 1997
A128C	H43P	High Confidence	Hirano TLD 1998
T134G	V45G		Lee KW J Korean Med Sci 2001
+136G	46 Frameshift		Hirano TLD 1998
G136C	A46P		Louw GE Int J Tuberc Lung Dis 2006
C137A	A46E		Cheng SJ AAC 2000
C137T	A46V		Cheng SJ AAC 2000
A139C	T47P	High Confidence	Hou L Epi Infect 2000
A139T	T47S		Marttila HJ AAC 1999
A139G	T47A		Sreevatsan S AAC 1997
G145C	D49H	High Confidence	Louw GE Int J Tuberc Lung Dis 2006
A146C	D49A		Lee KW J Korean Med Sci 2001
A146T	D49V		Marttila HJ AAC 1999
A146G	D49G		Marttila HJ AAC 1999
C151A	H51N		Rodrigues V de F AAC 2005	10.1128/AAC.49.1.444-446.2005
C151T	H51Y		Mestdagh M AAC 1999	PMID: 10471589
CACATGCACCCGGGTGACCACTTCTCCGGC151-	Frameshift		Lee KW J Korean Med Sci 2001
A152C	H51P		Hirano TLD 1998
A152G	H51R	High Confidence	Hirano TLD 1998
C153G	H51Q	High Confidence	Sekiguchi JI JCM 2007
C153A	H51Q		Sekiguchi JI JCM 2007
G157A	D53N		Sekiguchi JI JCM 2007
A158C	D53A		Cheng SJ AAC 2000
A158-	53 Frameshift		Lee KW J Korean Med Sci 2001
C160 A	P54T		Sreevatsan S AAC 1997
C161T	P54L	High Confidence	Louw GE Int J Tuberc Lung Dis 2006
C161-	54 Frameshift		Lee KW J Korean Med Sci 2001
+162T	54 Frameshift		Scorpio A AAC 1997
G162-	54 Frameshift		Scorpio A Nature Med 1996	PMID: 8640557
C169T	H57Y		Louw GE Int J Tuberc Lung Dis 2006
C169G	H57D	High Confidence	Sreevatsan S AAC 1997
A170C	H57P	High Confidence M bovis typical	Brown TJ JMedMicro 2000
A170T	H57L		Chan RCY JAC 2007
T172-	58 Frameshift		Louw GE Int J Tuberc Lung Dis 2006
T172C	F58L	High Confidence	Escalante P TuberLung Dis 1998
C174G	F58L		Hirano TLD 1998
T175C	S59P		Brown TJ JMedMicro 2000	PMID: 10882091
A181C	T61P		Lemaitre N AAC 1999
C185G	P62R		Morlock GP AAC 2000
C186T	P62L		Chan RCY JAC 2007
A188G	D63G		Hirano TLD 1998
G187C	D63H	High Confidence	Scorpio A Nature Med 1996
T190G	Y64D		Lee KW J Korean Med Sci 2001
+192A	64 Frameshift		Lemaitre N AAC 1999
CTCGTCGTGGCCACCGCATTGCGTCAGcGGTACTCCCGGCGCGGAC195-	Frameshift		Mestdagh M AAC 1999
T196C	S66P		Marttila HJ AAC 1999
T199C	S67P	High Confidence	Hirano TLD 1998
T202C	W68R	High Confidence	Lee KW J Korean Med Sci 2001
T202G	W68G	High Confidence	Lee KW J Korean Med Sci 2001
GG203CA	W68STOP	High Confidence	Cheng SJ AAC 2000
G203C	W68S		Lee KW J Korean Med Sci 2001
G203T	W68L		Sreevatsan S AAC 1997
C206G	P69R	High Confidence	Scorpio A AAC 1997
C206T	P69L		Lemaitre N AAC 1999
C211T	H71Y		Louw GE Int J Tuberc Lung Dis 2006
C211G	H71D		Louw GE Int J Tuberc Lung Dis 2006
A212G	H71R		Morlock GP AAC 2000
T213G	H71E	High Confidence	Cheng SJ AAC 2000
T214C	C72R		Scorpio A AAC 1997
G215A	C72Y	High Confidence	Louw GE Int J Tuberc Lung Dis 2006
C216G	C72W		Sekiguchi JI JCM 2007
+218CGCATTGCCG	Frameshift		Sekiguchi JI JCM 2007
+221G	74 Frameshift		Mestdagh M AAC 1999
T224C	M75T		Chan RC JAC 2007
A226C	T76P		Sreevatsan S AAC 1997
C227T	T76I	High Confidence	Brown TJ JMedMicro 2000
G233A	G78D		Morlock GP AAC 2000
C236G	A79G		Chan RCY JAC 2007
A239-	Frameshift		Brown TJ JMedMicro 2000
T241G	F80V		Sachais BS MolDiag 1998	PMID: 10089282
C244T	H82Y		Brown TJ JMedMicro 2000
A245G	H82R		Cheng SJ AAC 2000
A245T	H82L	High Confidence	Rodrigues V de F AAC 2005
T254G	L85R		Mestdagh M AAC 1999
T254C	L85P		Scorpio A AAC 1997
C260T	T87M	High Confidence	Lemaitre N AAC 1999
C263A	S88STOP		Hou L Epi Infect 2000
T269G	I90S		Hannan MM JCM 2001
TT280CC	F94P		Louw GE Int J Tuberc Lung Dis 2006
A286C	K96Q		Sreevatsan S AAC 1997
A286G	K96E		Lee KW J Korean Med Sci 2001
A287C	K96T		Scorpio A AAC 1997
+287T	Frameshift		Hirano TLD 1998
G288T	K96N		Scorpio A AAC 1997
G288-	Frameshift	High Confidence	Scorpio A Nature Med 1996
G289A	G97S		Cheng SJ AAC 2000
G290A	G97D	High Confidence	Morlock GP AAC 2000
C297A	Y99STOP		Hirano TLD 1998
C297G	Y99STOP		Morlock GP AAC 2000
+301G	Frameshift	High Confidence	Cheng SJ AAC 2000
+301A	Frameshift		Hou L Epi Infect 2000
G304A	A102T		Marttila HJ AAC 1999
C305T	A102V		Marttila HJ AAC 1999
+306C	Frameshift	High Confidence	Lemaitre N AAC 1999
T307C	Y103H		Mestdagh M AAC 1999
TACAG307-	Frameshift		Lee KW J Korean Med Sci 2001
A308C	Y103S		Lee KW J Korean Med Sci 2001
A308G	Y103C		Lemaitre N AAC 1999
C309G	Y103STOP		Marttila HJ AAC 1999
C309A	Y103STOP	High Confidence	Morlock GP AAC 2000
C312-	104 Frameshift		Scorpio A AAC 1997
C312G	S104R		Hirano TLD 1998
G319A	G107K	High Confidence	Louw GE Int J Tuberc Lung Dis 2006
A340C	T114P		Hirano TLD 1998
C341-	Frameshift	High Confidence	Cheng SJ AAC 2000
+1355NNNNNNNNNNNNNNNNNNNNNNNNNNNNNNNNNNNNNNNNNNNNNNNNNNNNNNNNNNNNNNNNNNNNNNNNNNNNNNNNNNNNNNNNNNNNNNNNNNNNNNNNNNNNNNNNNNNNNNNNNNNNNNNNNNNNNNNNNNNNNNNNNNNNNNNNNNNNNNNNNNNN	Frameshift		Lemaitre N AAC 1999
C346G	L116V	ins 341bp	Louw GE Int J Tuberc Lung Dis 2006
T347G	L116R		Marttila HJ AAC 1999
A353C	N118T	High Confidence	Hou L Epi Infect 2000
T353C	W119R		Sreevatsan S AAC 1997
G357A	W119STOP		Lee KW J Korean Med Sci 2001
T359C	L120P		Portugal I AAC 2004
G362C	R121P		Sreevatsan S AAC 1997
+368AG	Frameshift	High Confidence	Hou L Epi Infect 2000
+368NNNNNNNNNNNNNNNNNN	Frameshift		Lee KW J Korean Med Sci 2001
T374C	V125D	ins 18bp	Marttila HJ AAC 1999
GAGGTCGATGT379-	Frameshift		Marttila HJ AAC 1999
GG381-	Frameshift		Lee KW J Korean Med Sci 2001
+382AG	Frameshift		Lee KW J Korean Med Sci 2001
T384G	V128G		Rodrigues V de F AAC 2005
ATGT386-	Frameshift	High Confidence	Lee KW J Korean Med Sci 2001
+388GAGGTCGAT	+130EVD		Morlock GP AAC 2000
+388AGGTCGATG	+130RSM		Sreevatsan S AAC 1997
T389G	V130G	High Confidence	Hirano TLD 1998
+391GG	Frameshift	High Confidence	Lemaitre N AAC 1999
G391-	Frameshift	High Confidence	Scorpio A AAC 1997
+392G	Frameshift		Lee KW J Korean Med Sci 2001
G395A	G132D		Hirano TLD 1998
G394A	G132S		Scorpio A AAC 1997
GTATTGCCACC395-	Frameshift		Hirano TLD 1998
+397T	Frameshift		Sreevatsan S AAC 1997
T398C	I133T		Marttila HJ AAC 1999
T398A	I133N		Morlock GP AAC 2000
C401T	A134V		Escalante P TuberLung Dis 1998
A403C	T135P	High Confidence	Morlock GP AAC 2000
++403CC	Frameshift		Hou L Epi Infect 2000
+403C	Frameshift		Sreevatsan S AAC 1997
G406T	D136Y		Lee KW J Korean Med Sci 2001
G406A	D136N		Lee KW J Korean Med Sci 2001
G406C	D136H		Mestdagh M AAC 1999
G406-	Frameshift		Lee KW J Korean Med Sci 2001
A407G	D136G		Louw GE Int J Tuberc Lung Dis 2006
+407C	Frameshift		Mestdagh M AAC 1999
A410C	H137P		Scorpio A AAC 1997
A410G	H137R		Sreevatsan S AAC 1997
G413C	C138S	High Confidence	Cheng SJ AAC 2000
G413A	C138Y		Scorpio A Nature Med 1996
+414G	Frameshift	High Confidence	Lee KW J Korean Med Sci 2001
G415A	V139M		Cheng SJ AAC 2000
G415C	V139L	High Confidence	Morlock GP AAC 2000
T416G	V139G	High Confidence	Morlock GP AAC 2000
T416C	V139A		Sreevatsan S AAC 1997
TG416-	Frameshift	High Confidence	Scorpio A AAC 1997
C418A	R140S		Cheng SJ AAC 2000
ACGTCGGCAATCGAGGCGGTGTTCTACAAGGGTGCCTACACC419-	Frameshift	High Confidence	Lemaitre N AAC 1999
+420G	Frameshift		Cheng SJ AAC 2000
+420GG	Frameshift		Cheng SJ AAC 2000
C421T	Q141STOP		Lee KW J Korean Med Sci 2001
A422C	Q141P		Scorpio A Nature Med 1996
A424C	T142P	High Confidence	Escalante P TuberLung Dis 1998
A424G	T142A		Hirano TLD 1998
C425A	T142K		Scorpio A AAC 1997
C425T	T142M	High Confidence	Scorpio A AAC 1997
+428GG	Frameshift		Cheng SJ AAC 2000
G436A	A146T		Lee KW J Korean Med Sci 2001
G436-	Frameshift		Lemaitre N AAC 1999
C437T	A146V		Hirano TLD 1998
C442A	R148S		Brown TJ JMedMicro 2000
G443-	Frameshift		Scorpio A AAC 1997
ATGGCTTG446-	Frameshift		Cheng SJ AAC 2000
T452-	Frameshift	High Confidence	Lee KW J Korean Med Sci 2001
C458A	T153N		Morlock GP AAC 2000
A460G	R154G		Marttila HJ AAC 1999
T464G	V155G		Lemaitre N AAC 1999
T464C	V155A	High Confidence	Escalante P TuberLung Dis 1998
+465T	Frameshift		Lee KW J Korean Med Sci 2001
C475-	Frameshift		Scorpio A AAC 1997
T476C	L159P		Louw GE Int J Tuberc Lung Dis 2006
T476G	L159R	High Confidence	Lee KW J Korean Med Sci 2001
A478C	T160P		Marttila HJ AAC 1999
+480TGAC	Frameshift	High Confidence	Lee KW J Korean Med Sci 2001
G481C	A161P		Marttila HJ AAC 1999
G485A	G162D	High Confidence	Chan RC JAC 2007
+501GC	Frameshift	High Confidence	Hou L Epi Infect 2000
C503A	T168N		Cheng SJ AAC 2000
G511A	A171T		Mestdagh M AAC 1999
G511C	A171P		Sachais BS MolDiag 1998
C512T	A171V		Mestdagh M AAC 1999
C512A	A171E		Rodrigues V de F AAC 2005
C512-	Frameshift	High Confidence	Mestdagh M AAC 1999
T515C	L172P		Hirano TLD 1998
CT514GC	L172A	High Confidence	Mestdagh M AAC 1999
+518NNNNN	Frameshift		Scorpio A AAC 1997
A523G	M175V	ins 5bp	Sekiguchi JI JCM 2007
+532C	Frameshift		Lee KW J Korean Med Sci 2001
A535C	S179R		Louw GE Int J Tuberc Lung Dis 2006
G538T	V180F		Lee KW J Korean Med Sci 2001
G543T	E181D		Louw GE Int J Tuberc Lung Dis 2006
T545C	L182S		Lemaitre N AAC 1999
G554C	S185T		Louw GE Int J Tuberc Lung Dis 2006
G554T	S185I	High Confidence	Chan RCY JAC 2007

## Sheet: INH
Gene	Nucleotide	Codon H37Rv	Confidence	Primary reference	doi/PMID		Gene	Nucleotide	Codon H37Rv	Confidence	Primary reference	doi/PMID
KATG	G1T	V1L		Gagneux S PLOS Path 2006	10.1371/journal.ppat.0020061		INHA	A24C	K8N		Hazbon MH AAC 2006	10.1128/AAC.00112-06
KATG	G1C	V1L		Gagneux S PLOS Path 2006			INHA	T47C	I16T		Basso L JID 1998	10.1086/515362
KATG	T2C	V1A		Heym B MolMicro 1995	10.1111/j.1365-2958.1995.tb02238.x		INHA	A61G	I21V		Morlock GP AAC 2003	10.1128/AAC.47.12.3799-3805.2003
KATG	C4T	P2S		Cockerill FR JID 1995	10.1093/infdis/171.1.240		INHA	T62C	I21T		Morlock GP AAC 2003	10.1128/AAC.47.12.3799-3805.2003
KATG	C30-	+10TTTGAASNGCPVVGHMKYPVEGGG		Siddiqi N AAC 2002	10.1128/AAC.46.2.443-450.2002		INHA	T140C	I47T		Basso L JID 1998	10.1086/515362
KATG	GAAACCAC28-	10Frameshift		Cockerill FR JID 1995			INHA	T233C	V78A		Basso L JID 1998	10.1086/515362
KATG	A31G	T11A		Siddiqi N AAC 2002			INHA	T280G	S94A		Lee H Int J Tuberc Lung Dis 2000	PMID: 10815738
KATG	A34C	T12P		Siddiqi N AAC 2002			INHA	C281T	S94L		Vilcheze C Nat Med 2006	10.1038/nm1466
KATG	G50A	S17N		Cockerill FR JID 1995			INHA	AT283CC	I95P		Ristow M Lancet 1995	10.1016/S0140-6736(95)91351-3
KATG	G56A	G19D		Cockerill FR JID 1995			INHA	T284C	I95T		Ristow M Lancet 1995	10.1016/S0140-6736(95)91351-3
KATG	+98A	33TRUNCATION		Siddiqi N AAC 2002			INHA	T581C	I194T		Leung ET AAC 2006	10.1128/AAC.50.3.1075-1078.2006
KATG	A103G	N35D		Siddiqi N AAC 2002
KATG	G109-	37TRUNCATION		Siddiqi N AAC 2002
KATG	G114A	W38STOP		Siddiqi N AAC 2003			PROM MABA FABG1	A-92T-			Lee ASG AAC 1999	PMID: 10428945
KATG	T143A	L48Q		Siddiqi N AAC 2003			PROM MABA FABG1	G-67C			Doustdar F MDR 2008	10.1089/mdr.2008.0842
KATG	A149-	50Frameshift		Baker LV AAC 2005	10.1128/AAC.49.4.1455-1464.2005		PROM MABA FABG1	G-24T			Rindi L Int J Tuberc Lung Dis 2005	PMID: 15675557
KATG	GCCGTCGCTGACCCC157-	AVADP53-		Pretorius GS AAC 1995	PMID: 8619582		PROM MABA FABG1	G-17T			Morlock GP AAC 2003	10.1128/AAC.47.12.3799-3805.2003
KATG	ACCCGGCCGTCGCTG152-	PAVAD52-					PROM MABA FABG1	A-16G			Rouse DA AAC 1995	PMID: 8585728
KATG	G181A	A61T		Siddiqi N AAC 2002			PROM MABA FABG1	C-15T		High confidence	Lee ASG AAC 1999	PMID: 10428945
KATG	+185C	62TRUNCATION		Siddiqi N AAC 2002			PROM MABA FABG1	A-11T			Baker LV AAC 2005	10.1128/AAC.49.4.1455-1464.2005
KATG	C189A	D63E		Rouse DA AAC 1995	PMID: 8585728		PROM MABA FABG1	T-8A		High confidence	Lee ASG AAC 1999	PMID: 10428945
KATG	+195CCCC	65Frameshift		Marttila HJ AAC 1996	PMID: 8878604		PROM MABA FABG1	T-8C		High confidence	Baker LV AAC 2005	10.1128/AAC.49.4.1455-1464.2005
KATG	G193A	A65T		Cockerill FR JID 1995			PROM MABA FABG1	T-8G		High confidence	Rouse DA AAC 1995	PMID: 8585728
KATG	G196C	A66P		Cockerill FR JID 1995			PROM MABA FABG1	T-5A			Siddiqi N AAC 2002	10.1128/AAC.46.2.443-450.2002
KATG	T212A	I71N		Cockerill FR JID 1995
KATG	G214A	D72K		Cockerill FR JID 1995
KATG	A215G	D72G		Chan RCY JAC 2007	10.1093/jac/dkm054
KATG	G220T	D74Y		Chan RCY JAC 2007
KATG	A221G	D74G		Chan RCY JAC 2007
KATG	G252A	M84I		Chan RCY JAC 2007
KATG	A253C	T85P		Gagneux S PLOS Path 2006
KATG	A263G	Q88R		Marttila HJ AAC 1998	PMID: 9736581
KATG	G270A	W90STOP		Cockerill FR JID 1995
KATG	T271C	T91R		Ramaswamy SV AAC 2003	10.1128/AAC.47.4.1241-1250.2003
KATG	A281G	D94G		Gagneux S PLOS Path 2006
KATG	A281C	D94A		Gagneux S PLOS Path 2006
KATG	G286T	G96C		Chan RCY JAC 2007
KATG	G296A	G99E		Chan RCY JAC 2008
KATG	G311T	R104L		Rouse et al MM 1996	10.1046/j.1365-2958.1996.00133.x
KATG	G311A	R104Q		Gagneux S PLOS Path 2006
KATG	C317T	A106V		Gagneux S PLOS Path 2006
KATG	T319C	W107R		Gagneux S PLOS Path 2006
KATG	A319A	W107R		Gagneux S PLOS Path 2006
KATG	G321A	W107STOP		Baker LV AAC 2005
KATG	C322G	H108D		Rouse et al MM 1996
KATG	CAC322GAA	H108E		Rouse et al MM 1996
KATG	CAC322GAG	H108E		Rouse et al MM 1996
KATG	C324G	H108Q		Rouse DA AAC 1995
KATG	C326T	A109V		Gagneux S PLOS Path 2006
KATG	C329T	A110V		Wei CJ AAC 2003	10.1128/AAC.47.2.670-675.2003
KATG	A350C	D117A		Lavender C AAC 2005	10.1128/AAC.49.10.4068-4074.2005
KATG	GGCGGCGCCGGG358-	GGAG120-		Heym B MolMicro 1995
KATG	G361T	G121C		Gagneux S PLOS Path 2006
KATG	G362T	G121V		Marttila HJ AAC 1998
KATG	+372G	124Frameshift		Ramaswamy SV AAC 2003
KATG	G373T	G125C		Chan RCY JAC 2007
KATG	+373CAT	+125H		Heym B MolMicro 1995
KATG	G378T	M126I		Cockerill FR JID 1995
KATG	G378C	M126I		Cockerill FR JID 1995
KATG	G378A	M126I		Cockerill FR JID 1995
KATG	A380C	Q127P		Chan RCY JAC 2007
KATG	G384C	R128P		Fang Z JCM 1999	PMID: 10074516
KATG	A412C	N138H		Hazbon MH AAC 2006
KATG	A412G	N138D		Hazbon MH AAC 2006
KATG	A413G	N138S		Hazbon MH AAC 2006
KATG	A413C	N138T		Morlock GP AAC 2003	10.1128/AAC.47.12.3799-3805.2003
KATG	G415C	A139P		Wei CJ AAC 2003
KATG	G419A	S140N		Hazbon MH AAC 2006	10.1128/AAC.00112-06
KATG	A418G	S140G		Hazbon MH AAC 2006
KATG	C420A	S140R		Hazbon MH AAC 2006
KATG	G423C	L141P		Siddiqi N AAC 2003
KATG	A425C	D142A		Siddiqi N AAC 2003
KATG	A428C	K143T		Gagneux S PLOS Path 2006
KATG	T443C	L148A		Gagneux S PLOS Path 2006
KATG	T443G	L148R		Rouse et al MM 1996
KATG	A464C	Y155S		Marttila HJ AAC 1998
KATG	A464G	Y155C		Gagneux S PLOS Path 2006
KATG	C479T	S160L		Gagneux S PLOS Path 2006
KATG	G484A	A162T		Gagneux S PLOS Path 2006
KATG	G506C	G169A		Cockerill FR JID 1995
KATG	G514A	A172T		Hazbon MH AAC 2006
KATG	C515T	A172V		Chan RCY JAC 2007
KATG	G528A	M176I		Chan RCY JAC 2007
KATG	C539A	T180K		Hazbon MH AAC 2006
KATG	G557T	G186V		Chan RCY JAC 2007
KATG	GG556CA	G186H		Chan RCY JAC 2007
KATG	T571C	W191R		Baker LV AAC 2005
KATG	G572-	191Frameshift		Chan RCY JAC 2007
KATG	G583A	E195K		Morlock GP AAC 2003
KATG	G594A	W198STOP		Morlock GP AAC 2003
KATG	A598T	K200STOP		Morlock GP AAC 2003
KATG	C654A	N218K		Morlock GP AAC 2003
KATG	C670G	Q224E		Cockerill FR JID 1995
KATG	A686T	Y229F		Ghiladi RA J Am Chem Soc 2005
KATG	T689C	V230A		Chan RCY JAC 2007
KATG	G701A	G234E		Baker LV AAC 2005
KATG	G700A	G234R		Chan RCY JAC 2007
KATG	A707C	N236T		Chan RCY JAC 2007
KATG	C714G	N238K		Baker LV AAC 2005
KATG	C723G	G241P		Baker LV AAC 2005
KATG	G727T	A243S		Cockerill FR JID 1995
KATG	C745T	R249C		Ramaswamy SV J Med Micro 2004
KATG	C752T	T251M		Gagneux S PLOS Path 2006
KATG	T754C	F252L		Gagneux S PLOS Path 2006
KATG	T770C	M257T		Siddiqi N AAC 2003
KATG	G771T	M257I		Lavender C AAC 2005
KATG	A773G	N258S		Cockerill FR JID 1995
KATG	C785G	T262R		Rouse DA AAC 1995
KATG	G790A	A264T		Cockerill FR JID 1995
KATG	G803-	268Frameshift		Chan RCY JAC 2007
KATG	A820G	T275A		Pretorius GS AAC 1995
KATG	A823C	T275P		Heym B MolMicro 1995
KATG	A823T	T275S		Ramaswamy SV J Med Micro 2004
KATG	G836A	G279D	High Confidence	Morlock GP AAC 2003
KATG	CG839AT	P280H		Gagneux S PLOS Path 2006
KATG	CG839AC	P280H		Gagneux S PLOS Path 2006
KATG	C842T	A281V		Cockerill FR JID 1995
KATG	G854A	G285D		Abe C JCM 2008	10.1128/JCM.00561-08
KATG	G867C	E289D		Chan RCY JAC 2007
KATG	G871C	A291P		Fang Z JCM 1999
KATG	A884C	Q295P		Siddiqi N AAC 2003
KATG	G890T	G297V		Siddiqi N AAC 2003
KATG	G895T	G299C		Chan RCY JAC 2007
KATG	G896C	G299A		Huang WL JCM 2009	10.1128/JCM.02499-08
KATG	G897A	G299STOP		Lee ASG AAC 1999	PMID: 10428945
KATG	T898G	W300G		Marttila HJ AAC 1996
KATG	+901T	301Frameshift		Gagneux S PLOS Path 2006
KATG	C906G	S302R		Cockerill FR JID 1995
KATG	A911C	Y304S		Bolotin S JAC 2009	10.1093/jac/dkp183
KATG	G913C	G305A		Bostanabad SZ Tuberk Torak 2007	10.4103/0255-0857.40528
KATG	G919C	G307R		Bostanabad SZ Tuberk Torak 2007
KATG	G920C	G307A		Bostanabad SZ Tuberk Torak 2007
KATG	G920A	G307E		Ramaswamy SV J Med Micro 2004
KATG	A922C	T308P		Khadka DK Southest Asian J Trop Med Public Health 2007	PMID: 17539290
KATG	G926T	G309C		Bostanabad SZ Tuberk Torak 2007
KATG	G926C	G309S		Bostanabad SZ Tuberk Torak 2007
KATG	G926A	G309D		Kim SY Diagn Micro Inf Dis 2003	10.1016/S0732-8893(03)00132-9
KATG	GT926TC	G309F		Bostanabad SZ Tuberk Torak 2007
KATG	A928-	310Frameshift		Huang WL JCM 2009
KATG	G931T	D311Y		Bostanabad SZ Tuberk Torak 2007
KATG	GA931TC	D311F		Bostanabad SZ Tuberk Torak 2007
KATG	A932G	G311G		Chan RCY JAC 2007
KATG	C933G	D311E		Zenteno-Cuevas R MemInstOswaldCruz 2009	PMID: 19547874
KATG	C941A	S314N		Bostanabad SZ Tuberk Torak 2007
KATG	C942G	S314T		Bostanabad SZ Tuberk Torak 2007
KATG	A943C	S315R		Haas WA AAC 1997	PMID: 9210694
KATG	AGC943CTA	S315L		Marttila HJ AAC 1996
KATG	A943G	S315G		Marttila HJ AAC 1996
KATG	G944C	S315T	High Confidence	Musser JM JID 1996
KATG	G944T	S315I	High Confidence	Haas WA AAC 1997
KATG	G944A	S315N	High Confidence	Haas WA AAC 1997
KATG	GC944CA	S315T	High Confidence	Heym B MolMicro 1995
KATG	GC944CG	S315T	High Confidence	Marttila HJ AAC 1996
KATG	C945A	S315R	High Confidence	Lipin MY CMI 2007
KATG	C945G	S315R	High Confidence	Hazbon MH AAC 2006
KATG	G946A	G316S		Bostanabad SZ Tuberk Torak 2007
KATG	G947A	G316D		Hazbon MH AAC 2006
KATG	A949C	I317L		Chan RCY JAC 2007
KATG	AG953TA	G318V		Zenteno-Cuevas R MemInstOswaldCruz 2009
KATG	T961C	W321R		Chan RCY JAC 2007
KATG	G962A	W321STOP		Bostanabad SZ Tuberk Torak 2007
KATG	G962T	W321L		Bostanabad SZ Tuberk Torak 2007
KATG	GG962CC	W321S		Bostanabad SZ Tuberk Torak 2007
KATG	G963T	W321C		Bostanabad SZ Tuberk Torak 2007
KATG	A970C	T324P
KATG	T982G	W328G		Musser JM JID 1996	10.1093/infdis/173.1.196
KATG	G983T	W328L		Haas WA AAC 1997
KATG	G983C	W328S		Boonaiam S CMI 2009	10.1111/j.1469-0691.2009.02838.x
KATG	G984C	W328C		Haas WA AAC 1997
KATG	G984T	W328C		Bostanabad SZ Tuberk Torak 2007
KATG	A991T	S331C		Zenteno-Cuevas R MemInstOswaldCruz 2009
KATG	T1004C	I335T		Rouse DA AAC 1995
KATG	A1003G	I335V		Lipin MY CMI 2007
KATG	T1007G	L336R		Lee ASG AAC 1999
KATG	A1010T	Y337F		Cockerill FR JID 1995
KATG	A1010G	Y337C		Cockerill FR JID 1995
KATG	G1022C	W341S		Morlock GP AAC 2003
KATG	A1034C	K345T		Gagneux S PLOS Path 2006
KATG	G1037-	346Frameshift		Chan RCY JAC 2007
KATG	G1048A	A350T		Rouse et al MM 1996
KATG	G1048A	A350S		Rouse DA AAC 1995
KATG	C1054T	Q352STOP		Boonaiam S CMI 2009
KATG	G1069C	D357H		Bostanabad SZ Tuberk Torak 2007
KATG	G1069A	D357N		Bostanabad SZ Tuberk Torak 2007
KATG	C1082A	A361D		Huang WL JCM 2009
KATG	T1091-	364Frameshift		Huang WL JCM 2009
KATG	T1133C	L378P		Huang WL JCM 2009
KATG	C1136T	A379V		Huang WL JCM 2009
KATG	C1139T	T380I		Chan RCY JAC 2007
KATG	A1142G	D381G		Rouse et al MM 1996
KATG	T1151G	L384R		Gagneux S PLOS Path 2006
KATG	C1169T	T390I		Chan RCY JAC 2007
KATG	+1170CTA	+390L		Siddiqi N AAC 2002
KATG	T1178A	I393N		Siddiqi N AAC 2002
KATG	A1180G	T394A		Gagneux S PLOS Path 2006
KATG	G1191A	W397STOP		Hazbon MH AAC 2006
KATG	C1203-	401Frameshift		Huang WL JCM 2009
KATG	GC1225CG	A409R		Pretorius GS AAC 1995
KATG	C1226A	A409D		Chan RCY JAC 2007
KATG	T1237C	Y413H		Huang WL JCM 2009
KATG	G1242C	K414N		Bolotin S JAC 2009
KATG	G1253T	R418L		Ghiladi RA J Am Chem Soc 2005	10.1021/ja054366t
KATG	G1253A	R418Q		Mo L Microb Drug Res 2004	10.1089/mdr.2004.10.269.
KATG	G1255C	D419H		Huang WL JCM 2009
KATG	C1271A	A424E		Cockerill FR JID 1995
KATG	C1271T	A424V		Cockerill FR JID 1995
KATG	C1285T	P429S		Cockerill FR JID 1995
KATG	C1300T	Q434STOP		Ramaswamy SV AAC 2003
KATG	+1329A	438Frameshift		Zhang M J Clin Microb 2005	10.1128/JCM.43.11.5477-5482.2005
KATG	G1330A	A444T		Cockerill FR JID 1995
KATG	C1345T	L449F		Doustdar F MDR 2008	10.1089/mdr.2008.0842
KATG	GAG1360CGA	E454R		Bostanabad SZ Tuberk Torak 2007
KATG	G1370T	S457I		Bolotin S JAC 2009
KATG	T1385C	I462T		Cockerill FR JID 1995
KATG	G1389T	R463L		Heym B MolMicro 1995
KATG	G1431A	W477STOP		Heym B MolMicro 1995
KATG	C1450A	R484S		Baker LV AAC 2005
KATG	G1454T	G485V		Baker LV AAC 2005
KATG	G1464C	K488N		Marttila HJ AAC 1996
KATG	C1469T	R490C		Baker LV AAC 2005
KATG	G1471T	G491C		Lavender C AAC 2005
KATG	A1506T	Q502H		Marttila HJ AAC 1996
KATG	G1513C	W505S		Abe C JCM 2008
KATG	T1512C	W505R		Cockerill FR JID 1995
KATG	C1543T	R515C		Zhang M J Clin Microb 2005
KATG	+1559TGCAGCCACAAGTCGGGTGGGAGGTCAACGACCCCGACGGGGATCTGCGCAAGGTCATTCGCAC	521Frameshift		Zhang M J Clin Microb 2005
KATG	A1574C	Q525P		Marttila HJ AAC 1996
KATG	A1585G	N529D		Ramaswamy SV AAC 2003
KATG	C1649A	A550D		Cockerill FR JID 1995
KATG	C1652G	A551G		Marttila HJ AAC 1996
KATG	C1667-	556Frameshift		Hazbon MH AAC 2006
KATG	T1700C	F567S		Hazbon MH AAC 2006
KATG	G1717A	D573N		Gagneux S PLOS Path 2006
KATG	C1721A	A574E		Hazbon MH AAC 2006
KATG	C1721T	A574V		Hazbon MH AAC 2006
KATG	C1759A	L587M		Heym B MolMicro 1995
KATG	T1760C	L587P		Marttila HJ AAC 1996
KATG	C1765A	P589T		Cockerill FR JID 1995
KATG	G1778A	G593D		Cockerill FR JID 1995
KATG	G1819A	G607K		Gagneux S PLOS Path 2006
KATG	G1827T	M609I		Cockerill FR JID 1995
KATG	G1827C	M609I		Cockerill FR JID 1995
KATG	G1827A	M609I		Cockerill FR JID 1995
KATG	+1849AC	617Frameshift		Marttila HJ AAC 1996
KATG	T1856C	L619P		Wei CJ AAC 2003
KATG	G1888A	G629S		Rouse DA AAC 1995
KATG	C1900T	L634F		Wei CJ AAC 2003
KATG	C1907A	A636E		Gagneux S PLOS Path 2006
KATG	T1958C	L653P		Gagneux S PLOS Path 2006
KATG	G2053C	G685R		Zhang M J Clin Microb 2005
KATG	A2084C	D695A		Pretorius GS AAC 1995
KATG	G2096A	G699Q		Baker LV AAC 2005
KATG	T2098C	S700P		Marttila HJ AAC 1996
KATG	T2129C	V710A		Marttila HJ AAC 1996
KATG	G2137C	A713P		Hazbon MH AAC 2006
KATG	A2150C	Q717P		Hazbon MH AAC 2006
KATG	G2146C	A716P		Rouse DA AAC 1995
KATG	C2180A	A727D		Ramaswamy SV J Med Micro 2004
KATG	G2184T	W728C		Gagneux S PLOS Path 2006
KATG	G2184C	W728C		Gagneux S PLOS Path 2006
KATG	GAC2203-	D735-		Gagneux S PLOS Path 2006
KATG	G2203A	D735N		Gagneux S PLOS Path 2006
KATG	A2204C	D735A		Wei CJ AAC 2003

## Sheet: GYR
Gene	Nucleotide	Codon H37Rv	Confidence	Primary reference	doi/PMID		Gene	Nucleotide	Codon H37Rv	Confidence	Primary reference	doi/PMID
GYRA	G220T	A74S		Shi R JCM 2006	10.1128/JCM.01916-06		GYRB	C1453T	R485C		Feuerriegel S AAC 2009	10.1128/AAC.00079-09
GYRA	A238G	T80A		Aubry A AAC 2006	10.1128/AAC.50.1.104-112.2006		GYRB	C1457T	S486F		Aubry A AAC 2006	10.1128/AAC.50.1.104-112.2006
GYRA	G263C	G88A		Matrat S AAC 2006 Dec	10.1128/AAC.00714-06		GYRB	G1498C	D500H		Duong DA AAC 2009	10.1128/AAC.00541-09
GYRA	G265A	D89N		Von Groll A AAC 2009	10.1128/AAC.00714-06		GYRB	G1498A	D500N		Pitaksajjakul P Southeast Asian J Trop Med Public Health 2005	PMID: 16438215
GYRA	C269T	A90V		Takiff HE AAC 1994	PMID: 8031045		GYRB	A1499C	D500A	High Confidence	Duong DA AAC 2009	10.1128/AAC.00541-09
GYRA	C269G	A90G		Aubry A AAC 2006	10.1128/AAC.50.1.104-112.2006		GYRB	G1526C	G509A		Duong DA AAC 2009	10.1128/AAC.00541-09
GYRA	T271C	S91P	High Confidence	Takiff HE AAC 1994	PMID: 8031045		GYRB	A1598C	D533A		Lee AS Int J Infect Dis 2002	PMID: 12044302
GYRA	G280A	D94N	High Confidence	Takiff HE AAC 1994	PMID: 8031045		GYRB	A1612G	N538D	High Confidence	Aubry A AAC 2006	10.1128/AAC.50.1.104-112.2006
GYRA	G280C	D94H	High Confidence	Takiff HE AAC 1994	PMID: 8031045		GYRB	A1613C	N538T	High Confidence	Duong DA AAC 2009	10.1128/AAC.00541-09
GYRA	GA280TC	D94F		Bravao LTC JCM 2009	10.1128/JCM.01229-09		GYRB	C1614A	N538K		Mokrousov I AAC 2008	10.1128/AAC.00036-08
GYRA	G280T	D94Y	High Confidence	Takiff HE AAC 1994	PMID: 8031045		GYRB	A1615C	T539P	High Confidence	Duong DA AAC 2009	10.1128/AAC.00541-09
GYRA	A281G	D94G	High Confidence	Takiff HE AAC 1994	PMID: 8031045		GYRB	A1619T	E540V	High Confidence	Duong DA AAC 2009	10.1128/AAC.00541-09
GYRA	A281C	D94A	High Confidence	Takiff HE AAC 1994	PMID: 8031045		GYRB	A1620T	E540D		Duong DA AAC 2009	10.1128/AAC.00541-09
GYRA	A281T	D94V		Sulochana S J Chemother 2007	10.1179/joc.2007.19.2.166		GYRB	G1627A	A543T		Mokrousov I AAC 2008	10.1128/AAC.00036-08
GYRA	G284C	S95T	Polymorphism	Kapur V Arch PathLabMEd 1995	PMID: 7848059		GYRB	C1628T	A543V		Mokrousov I AAC 2008	10.1128/AAC.00036-08
GYRA	C305A	P102H	High Confidence	Kam KM Microb Drug Res 2006	10.1089/mdr.2006.12.7		GYRB	A1731T	Q577H		Mokrousov I AAC 2008	10.1128/AAC.00036-08
GYRA	C325G	L109V		Sulochana S J Chemother 2007	10.1179/joc.2007.19.2.166

## Sheet: RRS
Nucleotide	Codon H37Rv	Confidence	Primary reference	doi/PMID
A514C		Associated with A1401G	Kruuner A AAC 2003	10.1128/AAC.47.9.2971-2973.2003
C517T		Associated with A1401G	Kruuner A AAC 2003	10.1128/AAC.47.9.2971-2973.2003
T1239C		Associated with A1401G	Maus C AAC 2005	10.1128/AAC.49.8.3192-3197.2005
A1401G		High Confidence	Sander P MolMicro 1996	10.1046/j.1365-2958.1996.01532.x
C1402T		High Confidence	Suzuki Y JCM 1998	PMID: 9574680
C1402A			Suzuki Y JCM 1998	PMID: 9574680
G1484T		High Confidence	Suzuki Y JCM 1998	PMID: 9574680

## Sheet: REVIEWS
Review reference	doi/PMID
O'Sullivan DM JAC 2005	10.1093/jac/dki069
Ramaswamy S Musser JM Tubercle lung Dis 1998	PMID:10645439
Gheorghiu SB PlosOne 2012	10.1371/journal.pone.0033275.
Maruri F JAC 2012	10.1093/jac/dkr566.
Hazbon MH AAC 2006	10.1128/AAC.00112-06
Musser Clin Microb Rev 1995	PMID: 8665467
Ramaswamy S Musser JM Tubercle lung Dis 1998
Ramaswamy S Musser JM Tubercle lung Dis 1998
Ramaswamy S Musser JM Tubercle lung Dis 1998
Ramaswamy S Musser JM Tubercle lung Dis 1998
Ramaswamy S Musser JM Tubercle lung Dis 1998
Ramaswamy S Musser JM Tubercle lung Dis 1998
Ramaswamy S Musser JM Tubercle lung Dis 1998
Ramaswamy S Musser JM Tubercle lung Dis 1998
Ramaswamy S Musser JM Tubercle lung Dis 1998
O'Sullivan DM JAntiChemo 2005
O'Sullivan DM JAntiChemo 2005
Ramaswamy S Musser JM Tubercle lung Dis 1998
Ramaswamy S Musser JM Tubercle lung Dis 1998
Ramaswamy S Musser JM Tubercle lung Dis 1998
Ramaswamy S Musser JM Tubercle lung Dis 1998
Ramaswamy S Musser JM Tubercle lung Dis 1998
O'Sullivan DM JAntiChemo 2005
